# Supplementary material for: Design, Synthesis, and Biological Evaluation of 5,6,7,8-Tetrahydrobenzo[4,5]thieno[2,3-d]pyrimidines as Microtubule Targeting Agents
Source: Molecules. 2022 Jan 5;27(1):321. doi: 10.3390/molecules27010321 (PMC8747035; doi:10.3390/molecules27010321)
Supplement: Supplementary file 1 [file molecules-27-00321-s001.zip]

Archive with 1 entries (1 files):
- molecules-1433106-supplementary.pdf
